# Supplementary material for: Cost comparison of nine-month treatment regimens with 20-month standardized care for the treatment of rifampicin-resistant/multi-drug resistant tuberculosis in Nigeria
Source: PLoS One. 2020 Dec 1;15(12):e0241065. doi: 10.1371/journal.pone.0241065 (PMC7707487; doi:10.1371/journal.pone.0241065)
Supplement: S1 File — (XLSX) [file pone.0241065.s002.xlsx]

## Sheet: Model D,E,F
	Costs collected in 2020
	Costs from Bada et al 2019		Costs
Inflation rate	1.83475					Model D		Model E		Model F			Model D		Model E		Model F				Model D		Total	Model E		Total	Model F		Total
FX rate 3-4-2020	367				Unit	Frequency in intensive phase	Frequency in continuation phase	Frequency in intensive phase	Frequency in continuation phase	Frequency in intensive phase	Frequency in continuation phase		Costs in intensive phase	Costs in continuation phase	Costs in intensive phase	Costs in continuation phase	Costs in intensive phase	Costs in continuation phase		Total baseline	364.457	0	364.457	364.457	0	364.457	342.205	0	342.205
Costs in USD using the FX rate of 3-4-2020	Costs in NGN corrected for the inflation period 2014 - 2019	Costs in in NGN using the Fx rate of 2014 (1USD = 158NGN)	Costs in USD (2014) from Bada et al (2019)	I. DR-TB Diagnostic tests								I. DR-TB Diagnostic tests (total)	364.457	0	364.457	0	342.205	0		Total follow up	588.963	485.641	1074.6	588.963	485.641	1074.6	472.705	485.641	958.346
																				Total drugs	425.064	249.33	674.394	425.064	249.33	674.394	649.704	233.58	883.284
19.463	7142.9	3893.12	24.64	Gene Xpert	Test	1	0	1	0	1	0	Gene Xpert	19.463	0	19.463	0	19.463	0		Total inpatient stay	0	0	0	5041.73	0	5041.73	0	0	0
5.00002	1835.01	1000.14	6.33	Sputum smear	Smear	1	0	1	0	1	0	Sputum smear	5.00002	0	5.00002	0	5.00002	0		Total outpatient care	1670.5	549.892	2220.4	0	549.892	549.892	685.856	549.892	1235.75
76.7776	28177.4	15357.6	97.2	Culture – Liquid	Test	1	0	1	0	1	0	Culture – Liquid	76.7776	0	76.7776	0	76.7776	0		Total	3048.99	1284.86	4333.85	6420.21	1284.86	7705.07	2150.47	1269.11	3419.58
0	22037.2	12011	76.019	FL LPA	test	1	0	1	0	1	0		0	0	0	0	0	0
60.0468	22037.2	12011	76.019	SL LPA	Test	1	0	1	0	1	0		60.0468	0	60.0468	0	60.0468	0
53.8944	19779.2	10780.3	68.23	1st and 2nd line DST - Solid culture	Test	1	0	1	0	1	0	1st and 2nd line DST - Solid culture	53.8944	0	53.8944	0	53.8944	0
													0	0	0	0	0	0
5.58583	2050			X-ray	Test	1	0	1	0	1	0	X-ray	5.58583	0	5.58583	0	5.58583	0
29.0645	10666.7			Audiometry test	Test	1	0	1	0	0	0	Audiometry test	29.0645	0	29.0645	0	0	0
13.624	5000			Visual Acuity	Test	1	0	1	0	1	0	Visual Acuity	13.624	0	13.624	0	13.624	0
5.50409	2020			FBC	Test	1	0	1	0	1	0	FBC	5.50409	0	5.50409	0	5.50409	0
11.5804	4250			E, U, Cr	Test	1	0	1	0	1	0	E, U, Cr	11.5804	0	11.5804	0	11.5804	0
35.4223	13000			Thyroid function test	Test	1	0	1	0	1	0	Thyroid function test	35.4223	0	35.4223	0	35.4223	0
12.0572	4425			LFT	Test	1	0	1	0	1	0	LFT	12.0572	0	12.0572	0	12.0572	0
2.45232	900			Glucose (FBS)	Test	1	0	1	0	1	0	Glucose (FBS)	2.45232	0	2.45232	0	2.45232	0
3.0881	1133.33			HIV Test	Test	1	0	1	0	1	0	HIV Test	3.0881	0	3.0881	0	3.0881	0
26.3397	9666.67			CD4*	Test	0.12	0	0.12	0	0.12	0	CD4*	3.16076	0	3.16076	0	3.16076	0
88.5559	32500			Viral Load*	Test	0.12	0	0.12	0	0.12	0	Viral Load*	10.6267	0	10.6267	0	10.6267	0
2.58856	950			Pregnancy test	Test	0.5	0	0.5	0	0.5	0	Pregnancy test	1.29428	0	1.29428	0	1.29428	0
7.94732	2916.67			ECG	Test	1	0	1	0	1	0	ECG	7.94732	0	7.94732	0	7.94732	0
7.86785	2887.5			Hepatitis B & C	Test	1	0	1	0	1	0	Hepatitis B & C	7.86785	0	7.86785	0	7.86785	0
6.81199	2500			Serum amylase & lipase	Test	0	0	0	0	1	0	Serum Albumin	0	0	0	0	6.81199	0
USD 2020	NGN 2020	NGN from 2014	USD from 2014	I. DR-TB monitoring test								I. DR-TB monitoring tests (total)	261.853	76.753	261.853	76.753	145.595	76.753
53.8944	19779.2	10780.3	68.23	1st and 2nd line DST - Solid culture	Test	0	0	0	0	0	0	1st and 2nd line DST - Solid culture	0	0	0	0	0	0
0	0												0	0	0	0	0	0
5.58583	2050			X-ray	Test	0	2	0	2	0	2	X-ray	0	11.1717	0	11.1717	0	11.1717
29.0645	10666.7			Audiometry test	Test	4	0	4	0	0	0	Audiometry test	116.258	0	116.258	0	0	0
11.5804	4250			E, U, Cr	Test	4	0	4	0	4	0	E, U, Cr	46.3215	0	46.3215	0	46.3215	0
35.4223	13000			Thyroid function test	Test	1	0	1	0	1	0	Thyroid function test	35.4223	0	35.4223	0	35.4223	0
12.0572	4425			LFT	Test	2	1	2	1	2	1	LFT	24.1144	12.0572	24.1144	12.0572	24.1144	12.0572
26.3397	9666.67			CD4*	Test	0	0.12	0	0.12	0	0.12	CD4*	0	3.16076	0	3.16076	0	3.16076
88.5559	32500			Viral Load*	Test	0	0.12	0	0.12	0	0.12	Viral Load*	0	10.6267	0	10.6267	0	10.6267
7.94732	2916.67			ECG	Test	5	5	5	5	5	5	ECG	39.7366	39.7366	39.7366	39.7366	39.7366	39.7366
			Cost per tab	Medication								Medication (total)	425.064	249.33	425.064	249.33	649.704	233.58
0.021				Pyrazinamide 400 mg	Tablet	600	750	600	750	0	0	Pyrazinamide 400 mg	12.6	15.75	12.6	15.75	0	0
2.13				Bedaquilline 100mg	Tablet	0	0	0	0	188	0	Bedaquilline 100mg	0	0	0	0	400.44	0
0.68				Amakacin 500mg	Vial	240	0	240	0	0	0	Amakacin	163.2	0	163.2	0	0	0
0.25				Moxifloxacin 400 mg	Caplet	240	300	240	300	240	300	Moxifloxacin 400 mg	60	75	60	75	60	75
0.0466				Levofloxacin 500 mg	Tablet	0	0	0	0	0	0	Levofloxacin 500 mg	0	0	0	0	0	0
0.12				Prothionamide 250 mg	Tablet	480	0	480	0	480	0	Prothionamide 250 mg	57.6	0	57.6	0	57.6	0
0.02				High dose INH 300mg	Capsule	240	0	240	0	240	0	High dose INH 300mg	4.8	0	4.8	0	4.8	0
0.0462				Pyridoxine 100 mg	Tablet	120	150	120	150	120	150	Pyridoxine 100 mg	5.544	6.93	5.544	6.93	5.544	6.93
0.9				Clofazimine 100mg	Capsule	120	150	120	150	120	150	Clofazimine 100mg	108	135	108	135	108	135
0.037				Ethambutol 400mg	Tablet	360	450	360	450	360	450	Ethambutol 400mg	13.32	16.65	13.32	16.65	13.32	16.65
				IV. Inpatient stay								IV. Inpatient stay	0	0	5041.73	0	0	0
42.0144	15419.3	8404.02	53.19	Inpatient hospitalization days	Bed day	0	0	120	0	0	0	Inpatient hospitalization days	0	0	5041.73	0	0	0
				V. Outpatient consultations and supervision								V. Outpatient consultations and supervision (total)	1670.5	549.892	0	549.892	685.856	549.892
12.8042	4699.13	2561.18	16.21	Consultation at treatment center /Monthly clinic visit	Visit	5	5	0	5	5	5	Consultation at treatment center /Monthly clinic visit	64.0208	64.0208	0	64.0208	64.0208	64.0208
3.51502	1290.01	703.1	4.45	Visits to collect medication at DOT center/ DOT at DOT center	Visit	8	10	0	10	8	10	Visits to collect medication at DOT center/ DOT at DOT center	28.1202	35.1502	0	35.1502	28.1202	35.1502
8.7915	3226.48	1758.54	11.13	Home visit - by DOT officer	Home visit	120	10	0	10	8	10	Home visit - by DOT officer	1054.98	87.915	0	87.915	70.332	87.915
25.5293	9369.26	5106.56	32.32	Home visit by DR TB focal person	Home visit	4	5	0	5	4	5	Home visit by DR TB focal person	102.117	127.647	0	127.647	102.117	127.647
8.17539	3000.37	1635.3	10.35	Home visit by TBL supervisor	Home visit	4	5	0	5	4	5	Home visit by TBL supervisor	32.7016	40.8769	0	40.8769	32.7016	40.8769
47.2593	17344.2	9453.14	59.83	Quarterly state team meeting	Meeting	2	1	0	1	2	1	Quarterly state team meeting	94.5185	47.2593	0	47.2593	94.5185	47.2593
147.023	53957.3	29408.5	186.13	Quarterly state team home visit	Home visit	2	1	0	1	2	1	Quarterly state team home visit	294.045	147.023	0	147.023	294.045	147.023
0				VI. Follow-up DR-TB testing								VI. Follow-up DR-TB testing (total)	327.11	408.888	327.11	408.888	327.11	408.888
5.00002	1835.01	1000.14	6.33	Sputum smear	Smear	4	5	4	5	4	5	Sputum smear	20.0001	25.0001	20.0001	25.0001	20.0001	25.0001
76.7776	28177.4	15357.6	97.2	Culture - Liquid	Test	4	5	4	5	4	5	Culture - Liquid	307.11	383.888	307.11	383.888	307.11	383.888
53.8944	19779.2	10780.3	68.23	1st and 2nd line DST - Solid culture	Test	0	0	0	0	0	0	1st and 2nd line DST - Solid culture	0	0	0	0	0	0
													2787.14	1208.11	6158.36	1208.11	2004.87	1192.36
													3995.25		7366.47		3197.23

## Sheet: Model A,B,C 2014USD
	Costs as calculated by Bada et al (2019) (expressed in USD from the year 2014)
			Model A		Model B		Model C		Costs per unit 2014 USD	Model A		Model B		Model C
		Unit	Frequency in intensive phase	Frequency in continuation phase	Frequency in intensive phase	Frequency in continuation phase	Frequency in intensive phase	Frequency in continuation phase		Frequency in intensive phase	Frequency in continuation phase	Frequency in intensive phase	Frequency in continuation phase	Frequency in intensive phase	Frequency in continuation phase
	I. DR-TB Diagnostic tests
	Gene Xpert	Test	1	0	1	0	1	0	24.64	24.64	0	24.64	0	24.64	0
	Sputum smear	Smear	1	0	1	0	1	0	6.33	6.33	0	6.33	0	6.33	0
	Culture – Liquid	Test	1	0	1	0	1	0	97.2	97.2	0	97.2	0	97.2	0
	Culture solid		1	0	1	0	1	0	39.56	39.56	0	39.56	0	39.56	0
	1st and 2nd line DST - Solid culture	Test	1	0	1	0	1	0	68.23	68.23	0	68.23	0	68.23	0
	Audiometry		1	0	1	0	1	0	31.65	31.65	0	31.65	0	31.65	0
	Xray		1	0	1	0	1	0	10.92	10.92	0	10.92	0	10.92	0
	E u CR		1	0	1	0	1	0	21.04	21.04	0	21.04	0	21.04	0
	TSH		1	0	1	0	1	0	62.18	62.18	0	62.18	0	62.18	0
	FBC		1	0	1	0	1	0	6.75	6.75	0	6.75	0	6.75	0
	LFT		1	0	1	0	1	0	22.26	22.26	0	22.26	0	22.26	0
									Diagnostic tests	390.76	0	390.76	0	390.76	0
	X-ray	Test	1	2	1	2	1	2	10.92	10.92	21.84	10.92	21.84	10.92	21.84
	Audiometry test	Test	8	0	8	0	8	0	31.65	253.2	0	253.2	0	253.2	0
	Visual Acuity	Test	0	0	0	0	0	0	0	0	0	0	0	0	0
	FBC	Test	0	0	0	0	0	0	6.75	0	0	0	0	0	0
	E, U, Cr	Test	7	0	7	0	7	0	21.04	147.28	0	147.28	0	147.28	0
	Thyroid function test	Test	1	2	1	2	1	2	62.18	62.18	124.36	62.18	124.36	62.18	124.36
	LFT	Test	2	4	2	4	2	4	22.26	44.52	89.04	44.52	89.04	44.52	89.04
	Glucose (FBS)	Test	0	0	0	0	0	0	4.85	0	0	0	0	0	0
	HIV Test	Test	1	0	1	0	1	0	6.33	6.33	0	6.33	0	6.33	0
	CD4*	Test	0	0	0	0	0	0	0	0	0	0	0	0	0
	Viral Load*	Test	0	0	0	0	0	0	0	0	0	0	0	0	0
	Pregnancy test	Test	0.5	0	0.5	0	0.5	0	2.85	1.425	0	1.425	0	1.425	0
	ECG	Test	0	0	0	0	0	0	0	0	0	0	0	0	0
	Hepatitis B & C	Test	0	0	0	0	0	0	0	0	0	0	0	0	0
	Urinalysis	Test	1	0	1	0	1	0	2.69	2.69	0	2.69	0	2.69	0
	Medication								Monitoring	528.545	235.24	528.545	235.24	528.545	235.24
	Pyrazinamide 400 mg	Tablet	972	1488	972	1488	972	1488	0.02	19.44	29.76	19.44	29.76	19.44	29.76
	Bedaquilline 100mg	Tablet	0	0	0	0	0	0	0	0	0	0	0	0	0
	Kanamycin 1 g vial	Vial	243	0	243	0	243	0	0.24	58.32	0	58.32	0	58.32	0
	Moxifloxacin 400 mg	Caplet	0	0	0	0	0	0	0	0	0	0	0	0	0
	Levofloxacin 500 mg	Tablet	729	1116	729	1116	729	1116	0.03	21.87	33.48	21.87	33.48	21.87	33.48
	Prothionamide 250 mg	Tablet	729	1116	729	1116	729	1116	0.07	51.03	78.12	51.03	78.12	51.03	78.12
	High dose INH 300mg	Capsule	0	0	0	0	0	0	0	0	0	0	0	0	0
	Pyridoxine 100 mg	Tablet	729	1116	729	1116	729	1116	0.03	21.87	33.48	21.87	33.48	21.87	33.48
	Clofazimine 100mg	Capsule	0	0	0	0	0	0	0	0	0	0	0	0	0
	Ethambutol 400mg	Tablet	0	0	0	0	0	0	0.03	0	0	0	0	0	0
	Cycloserine	tablet	729	1116	729	1116	729	1116	0.29	211.41	323.64	211.41	323.64	211.41	323.64
	IV. Inpatient stay								Medication	383.94	498.48	383.94	498.48	383.94	498.48
	Inpatient hospitalization days	Bed day	243	0	152	0	0	0	53.19	12925.2	0	8084.88	0	0	0
	V. Outpatient consultations and supervision								Inpatient stay	12925.2	0	8084.88	0	0	0
	Consultation at treatment center /Monthly clinic visit	Visit	0	12	3	12	8	12	16.21	0	194.52	48.63	194.52	129.68	194.52
	Visits to collect medication at DOT center/ DOT at DOT center	Visit	0	24	6	24	16	24	4.45	0	106.8	26.7	106.8	71.2	106.8
	Home visit - by DOT officer	Home visit	0	24	91	24	243	24	11.21	0	269.04	1020.11	269.04	2724.03	269.04
	Home visit by DR TB focal person	Home visit	0	12	3	12	8	12	32.32	0	387.84	96.96	387.84	258.56	387.84
	Home visit by TBL supervisor	Home visit	0	12	3	12	8	12	10.35	0	124.2	31.05	124.2	82.8	124.2
	Quarterly state team meeting	Meeting	0	4	1	4	3	4	59.83	0	239.32	59.83	239.32	179.49	239.32
	Quarterly state team home visit	Home visit	0	4	1	4	2	4	186.13	0	744.52	186.13	744.52	372.26	744.52
	VI. Follow-up DR-TB testing								Outpatient consultation	0	2066.24	1469.41	2066.24	3818.02	2066.24
	Sputum smear	Smear	8	12	8	12	8	12	6.33	50.64	75.96	50.64	75.96	50.64	75.96
	Culture - Liquid	Test	8	6	8	6	8	6	97.2	777.6	583.2	777.6	583.2	777.6	583.2
	1st and 2nd line DST - Solid culture	Test	0.2	0	0.2	0	0.2	0	68.23	13.646	0	13.646	0	13.646	0
									Follow up testing	841.886	659.16	841.886	659.16	841.886	659.16
										15070.3	3459.12	11699.4	3459.12	5963.15	3459.12
									Total	18529.4		15158.5		9422.27
		Model a	model b	model c
	Total baseline	390.76	390.76	390.76
	Total follow up	2264.83	2264.83	2264.83
	Total drugs	882.42	882.42	882.42
	Total inpatient stay	12925.2	8084.88	0
	Total outpatient care	2066.24	3535.65	5884.26
	Total	18529.4	15158.5	9422.27

## Sheet: old models 2020 USD
		Inflation rate	1.83475			Costs collected in 2020					costs from 2020
		Fx rate	367			Costs from Bada et al 2019
	Frequencies		Model A		Model B		Model C		Costs per unit 2014 USD as expressed in study by bada et al.	Correction for inflation (2014 - 2019) and Fx rate		Model A		Model B		Model C
		Unit	Frequency in intensive phase	Frequency in continuation phase	Frequency in intensive phase	Frequency in continuation phase	Frequency in intensive phase	Frequency in continuation phase				Frequency in intensive phase	Frequency in continuation phase	Frequency in intensive phase	Frequency in continuation phase	Frequency in intensive phase	Frequency in continuation phase
	I. DR-TB Diagnostic tests
	Gene Xpert	Test	1	0	1	0	1	0	24.64	19.463	19.463	19.463	0	19.463	0	19.463	0
	Sputum smear	Smear	1	0	1	0	1	0	6.33	5.00002	5.00002	5.00002	0	5.00002	0	5.00002	0
	Culture – Liquid	Test	1	0	1	0	1	0	97.2	76.7776	76.7776	76.7776	0	76.7776	0	76.7776	0
	Culture solid		1	0	1	0	1	0	39.56	31.2481	31.2481	31.2481	0	31.2481	0	31.2481	0
	1st and 2nd line DST - Solid culture	Test	1	0	1	0	1	0	68.23	53.8944	53.8944	53.8944	0	53.8944	0	53.8944	0
	Audiometry		1	0	1	0	1	0		29.0645		29.0645	0	29.0645	0	29.0645	0
	Xray		1	0	1	0	1	0		5.58583		5.58583	0	5.58583	0	5.58583	0
	E u CR		1	0	1	0	1	0		11.5804		11.5804	0	11.5804	0	11.5804	0
	TSH		1	0	1	0	1	0		35.4223		35.4223	0	35.4223	0	35.4223	0
	FBC		1	0	1	0	1	0		5.50409		5.50409	0	5.50409	0	5.50409	0
	LFT		1	0	1	0	1	0		12.0572		12.0572	0	12.0572	0	12.0572	0
									Diagnostic tests			285.597	0	285.597	0	285.597	0
	X-ray	Test	1	2	1	2	1	2		5.58583		5.58583	11.1717	5.58583	11.1717	5.58583	11.1717
	Audiometry test	Test	8	0	8	0	8	0		29.0645		232.516	0	232.516	0	232.516	0
	Visual Acuity	Test	0	0	0	0	0	0		13.624		0	0	0	0	0	0
	FBC	Test	0	0	0	0	0	0		5.50409		0	0	0	0	0	0
	E, U, Cr	Test	7	0	7	0	7	0		11.5804		81.0627	0	81.0627	0	81.0627	0
	Thyroid function test	Test	1	2	1	2	1	2		35.4223		35.4223	70.8447	35.4223	70.8447	35.4223	70.8447
	LFT	Test	2	4	2	4	2	4		12.0572		24.1144	48.2289	24.1144	48.2289	24.1144	48.2289
	Glucose (FBS)	Test	0	0	0	0	0	0		2.45232		0	0	0	0	0	0
	HIV Test	Test	1	0	1	0	1	0		3.0881		3.0881	0	3.0881	0	3.0881	0
	CD4*	Test	0	0	0	0	0	0		26.3397		0	0	0	0	0	0
	Viral Load*	Test	0	0	0	0	0	0		88.5559		0	0	0	0	0	0
	Pregnancy test	Test	0.5	0	0.5	0	0.5	0		2.58856		1.29428	0	1.29428	0	1.29428	0
	ECG	Test	0	0	0	0	0	0		7.94732		0	0	0	0	0	0
	Hepatitis B & C	Test	0	0	0	0	0	0		7.86785		0	0	0	0	0	0
	Urinalysis	Test	1	0	1	0	1	0		2.12		2.12	0	2.12	0	2.12	0
	Medication								Monitoring			385.204	130.245	385.204	130.245	385.204	130.245
	Pyrazinamide 400 mg	Tablet	972	1488	972	1488	972	1488		0.021		20.412	31.248	20.412	31.248	20.412	31.248
	Bedaquilline 100mg	Tablet	0	0	0	0	0	0		2.13		0	0	0	0	0	0
	Kanamycin 1 g vial	Vial	243	0	243	0	243	0		0.189574		46.0665	0	46.0665	0	46.0665	0
	Moxifloxacin 400 mg	Caplet	0	0	0	0	0	0		0.25		0	0	0	0	0	0
	Levofloxacin 500 mg	Tablet	729	1116	729	1116	729	1116		0.0466		33.9714	52.0056	33.9714	52.0056	33.9714	52.0056
	Prothionamide 250 mg	Tablet	729	1116	729	1116	729	1116		0.12		87.48	133.92	87.48	133.92	87.48	133.92
	High dose INH 300mg	Capsule	0	0	0	0	0	0		0.02		0	0	0	0	0	0
	Pyridoxine 100 mg	Tablet	729	1116	729	1116	729	1116		0.0462		33.6798	51.5592	33.6798	51.5592	33.6798	51.5592
	Clofazimine 100mg	Capsule	0	0	0	0	0	0		0.9		0	0	0	0	0	0
	Ethambutol 400mg	Tablet	0	0	0	0	0	0		0.037		0	0	0	0	0	0
	Cycloserine 250mg	tablet	729	1116	729	1116	729	1116		0.2515		183.344	280.674	183.344	280.674	183.344	280.674
	IV. Inpatient stay								Medication			404.953	549.407	404.953	549.407	404.953	549.407
	Inpatient hospitalization days	Bed day	243	0	152	0	0	0	53.19	42.0144	42.0144	10209.5	0	6386.19	0	0	0
	V. Outpatient consultations and supervision								Inpatient stay			10209.5	0	6386.19	0	0	0
	Consultation at treatment center /Monthly clinic visit	Visit	0	12	3	12	8	12	16.21	12.8042	12.8042	0	153.65	38.4125	153.65	102.433	153.65
	Visits to collect medication at DOT center/ DOT at DOT center	Visit	0	24	6	24	16	24	4.45	3.51502	3.51502	0	84.3605	21.0901	84.3605	56.2403	84.3605
	Home visit - by DOT officer	Home visit	0	24	91	24	243	24	11.21	8.7915	8.8547	0	210.996	800.027	210.996	2136.34	210.996
	Home visit by DR TB focal person	Home visit	0	12	3	12	8	12	32.32	25.5293	25.5293	0	306.352	76.588	306.352	204.235	306.352
	Home visit by TBL supervisor	Home visit	0	12	3	12	8	12	10.35	8.17539	8.17539	0	98.1047	24.5262	98.1047	65.4031	98.1047
	Quarterly state team meeting	Meeting	0	4	1	4	3	4	59.83	47.2593	47.2593	0	189.037	47.2593	189.037	141.778	189.037
	Quarterly state team home visit	Home visit	0	4	1	4	2	4	186.13	147.023	147.023	0	588.091	147.023	588.091	294.045	588.091
	VI. Follow-up DR-TB testing								Outpatient consultation			0	1630.59	1154.93	1630.59	3000.47	1630.59
	Sputum smear	Smear	8	12	8	12	8	12	6.33	5.00002	5.00002	40.0002	60.0002	40.0002	60.0002	40.0002	60.0002
	Culture - Liquid	Test	8	6	8	6	8	6	97.2	76.7776	76.7776	614.22	460.665	614.22	460.665	614.22	460.665
	1st and 2nd line DST - Solid culture	Test	0.2	0	0.2	0	0.2	0	68.23	53.8944	53.8944	10.7789	0	10.7789	0	10.7789	0
									Follow up testing			664.999	520.666	664.999	520.666	664.999	520.666
										0
										0		11950.2	2830.91	9281.87	2830.91	4741.22	2830.91
										0
									Total			14781.2		12112.8		7572.13
		Model a	model b	model c	Model A	Model B	Model c
	Total baseline	285.597	285.597	285.597	399	399	399
	Total follow up	1701.11	1701.11	1701.11	2260	2260	2260
	Total drugs	954.36	954.36	954.36	879	879	879
	Total inpatient stay	10209.5	6386.19	0	12925	8085	0
	Total outpatient care	1630.59	2785.52	4631.06	2065	3536	5886
	Total	14781.2	12112.8	7572.13	18528	15159	9424
	Difference	-3746.84	-3046.23	-1851.87
	From article	18528	15159	9424
		Model A		Total	Model B		Total	Model C		Total
	Total baseline	285.597	0	285.597	285.597	0	285.597	285.597	0	285.597
	Total follow up	1050.2	650.911	1701.11	1050.2	650.911	1701.11	1050.2	650.911	1701.11
	Total drugs	404.953	549.407	954.36	404.953	549.407	954.36	404.953	549.407	954.36
	Total inpatient stay	10209.5	0	10209.5	6386.19	0	6386.19	0	0	0
	Total outpatient care	0	1630.59	1630.59	1154.93	1630.59	2785.52	3000.47	1630.59	4631.06
	Total	11950.2	2830.91	14781.2	9281.87	2830.91	12112.8	4741.22	2830.91	7572.13

## Sheet: ancillary tests
Investigation (Prices in NGN)	Federal Staff Clinic Jabi	Jos University Teaching Hospital	University of Abuja Teaching Hospital	MGS Lab and Diagnostic Centre (Maitama)	Tonia Medical Lab (Gwarimpa)	Gwarimpa General Hospital	Wuse General Hospital	Maitama District Hospital	Average (2020 NGN)	Price (USD) (corrected for exchange rate of 3 April 2020)
Chest X-ray	4000	2500	5000	1500	1500	500	500	900	2050	5.58583
Audiometry		5000	7000	20000					10666.7	29.0645		Supreme vision eye clinic	Atlanta eye clinic	Optika vision eye clinic
Visual Acuity									5000	13.624	Visual Acuity	5000	5000	5000
FBC	2500	1200	1200	1200	4000				2020	5.50409
Thyroid Function Test	6500	6000	9000	36000	19500	9000	9000	9000	13000	35.4223
Liver Function Test	6500	2500	6000	7000	4400	3000	3000	3000	4425	12.0572
Fasting Blood Sugar	1500	600	600	1500	1500	500	500	500	900	2.45232
HIV Test		900		1500	1000				1133.33	3.0881
Viral Load		49000	11000	50000	20000				32500	88.5559
CD4 Test		2000		15000	12000				9666.67	26.3397
Pregnancy Test	1500	1000	600	1500	1500	500	500	500	950	2.58856
ECG	2000	1500	4000			3500	3000	3500	2916.67	7.94732
Hepatitis B + C	4500	1200	2000	6000	5500	1300	1300	1300	2887.5	7.86785
Serum Amylase	2500					2500			2500	6.81199
								%

## Sheet: correction inflation and Fx
		Inflation rates nigeria
					Total inflation for period 2014 - 2019 using the CPI
		2014	0.08062		1.83475
		2015	0.09009
		2016	0.15675
		2017	0.16524
		2018	0.12095
		2019	0.11397
		Fx rate 2014 from study Bada et al (2019			Fx rate 3-4-2020
		USD	NGN		USD	NGN
		1	158		1	367
		Total appreciation USD for period 2014 - 2020			158	367			Total depreciation NGN for period 2014 - 2020
					1	1.32278			0.00632911	0.0027248	Value of 1 NGN 2020 compared tot 2014 expressed in USD
									1	-0.569482	0.430518
		Total correction for prices from 2014 for inflation (period 2014-2019) and exchange rate (2014 - 2020)
		-0.210107
		1 dollar of costs in 2014 corrected for inflation and exchange rate
		0.789893

## Sheet: Comparision
	0	Model A	0	Total	Model B	0	Total	Model C	0	Total	0
	Total baseline	285.597	0	285.597	285.597	0	285.597	285.597	0	285.597	0
	Total follow up	1050.2	650.911	1701.11	1050.2	650.911	1701.11	1050.2	650.911	1701.11	0
	Total drugs	404.953	549.407	954.36	404.953	549.407	954.36	404.953	549.407	954.36	0
	Total inpatient stay	10209.5	0	10209.5	6386.19	0	6386.19	0	0	0	0
	Total outpatient care	0	1630.59	1630.59	1154.93	1630.59	2785.52	3000.47	1630.59	4631.06	0
	Total	11950.2	2830.91	14781.2	9281.87	2830.91	12112.8	4741.22	2830.91	7572.13
	0	0	0	0	0	0	0	0	0	0	0
	0	0	0	0	0	0	0	0	0	0	0
	0	0	0	0	0	0	0	0	0	0	0
	0	0	0	0	0	0	0	0	0	0	0
	0	Model D	0	Total	Model E	0	Total	Model F	0	Total	0
	Total baseline	364.457	0	364.457	364.457	0	364.457	342.205	0	342.205
	Total follow up	588.963	485.641	1074.6	588.963	485.641	1074.6	472.705	485.641	958.346
	Total drugs	425.064	249.33	674.394	425.064	249.33	674.394	649.704	233.58	883.284
	Total inpatient stay	0	0	0	5041.73	0	5041.73	0	0	0
	Total outpatient care	1670.5	549.892	2220.4	0	549.892	549.892	685.856	549.892	1235.75
	Total	3048.99	1284.86	4333.85	6420.21	1284.86	7705.07	2150.47	1269.11	3419.58
		Model A	Model B	Model C	Model D	Model E	Model F
	Total baseline	285.597	285.597	285.597	364.457	364.457	342.205
	Total follow up	1701.11	1701.11	1701.11	1074.6	1074.6	958.346
	Total drugs	954.36	954.36	954.36	674.394	674.394	883.284
	Total inpatient stay	10209.5	6386.19	0	0	5041.73	0
	Total outpatient care	1630.59	2785.52	4631.06	2220.4	549.892	1235.75
	Total	14781.2	12112.8	7572.13	4333.85	7705.07	3419.58
										0	Model A	Model B	Model C	Model D	Model E	Model F
										Total baseline	285.597	285.597	285.597	364.457	364.457	342.205
										Total follow up	1701.11	1701.11	1701.11	1074.6	1074.6	958.346
										Total drugs	954.36	954.36	954.36	674.394	674.394	883.284
										Total inpatient stay	10209.5	6386.19	0	0	5041.73	0
										Total outpatient care	1630.59	2785.52	4631.06	2220.4	549.892	1235.75
										Total	14781.2	12112.8	7572.13	4333.85	7705.07	3419.58
											100	44.8514
											11488.7	5152.84

## Sheet: Other calculations
	Replacing Model A-C with D and E (page 4)				Replacing Model D and E with model F				Percentage
Average Model A-C	11488.7				Model D	4333.85	Difference D-F	914.269	0.21096
Average Model D-E	6019.46				Model E	7705.07	Difference E_F	4285.49	0.556191
Difference	5469.23				Model F	3419.58
Total change (%)	0.476053
Page 16 mean costs Model A-C compared to D/E
Mean costs Model A B C	11488.7
Mean costs Model D and E	6019.46
Difference	5469.23
Total change (%)	0.476053
